# Supplementary material for: Technical and tactical performance indicators discriminating winning and losing team in elite Asian beach soccer tournament
Source: PLoS One. 2019 Jun 27;14(6):e0219138. doi: 10.1371/journal.pone.0219138 (PMC6597106; doi:10.1371/journal.pone.0219138)
Supplement: S1 Table — (XLSX) [file pone.0219138.s001.xlsx]

## Sheet: Sheet1
TEAMS	SHOT BACK 1/3	SHOT MID 1/3	SHOT FRONT 1/3	PASS BACK 1/3	PASS MID 1/3	PASS FRONT 1/3	SHOT IN BOX	SHOT OUT BOX	CHANCES CRTD	INTERCEPTION	TURNOVER	G.S. 1ST P	G.S. 2ND P	G.S 3RD P	G.S EXTR.T	TACKLING	FOULS COMM	COMPLT S.KP	UNCOMPLT S.KP	PASSING ERR KP	VERDICT
AFGHANISTAN	8	10	10	40	18	9	8	15	18	14	20	2	3	0	0	20	4	22	2	7	WINNER
CHAINA	5	24	8	86	13	5	9	8	13	3	31	1	1	0	0	19	7	25	7	3	LOSER
AFGHANISTAN	4	7	14	16	7	10	20	8	12	8	10	0	2	2	0	5	1	8	6	4	LOSER
BAHRAIN	2	10	20	27	6	13	19	14	15	15	7	3	3	0	0	7	2	11	4	0	WINNER
BAHRAIN	3	11	3	42	5	12	11	10	5	16	9	2	0	0	0	4	4	14	5	6	LOSER
IRAN	5	16	11	71	35	25	25	11	11	8	8	2	2	1	0	1	0	8	2	0	WINNER
CHAINA	4	5	3	63	14	8	5	5	3	9	23	1	0	0	0	11	5	11	9	9	LOSER
BAHRAIN	3	6	4	76	30	17	13	11	12	13	23	1	1	3	0	8	3	8	2	3	WINNER
CHAINA	3	9	6	52	10	14	10	13	10	5	29	0	1	0	0	8	6	8	2	6	LOSER
MALAYSIA	7	23	11	27	15	12	14	23	11	19	20	2	0	0	0	10	4	5	1	2	WINNER
IRAN	5	19	24	31	25	29	30	15	24	14	12	2	2	2	0	10	2	8	1	0	WINNER
AFGHANISTAN	4	9	6	14	4	5	10	6	8	13	11	1	0	0	0	11	8	19	6	5	LOSER
IRAN	5	10	21	57	67	28	19	15	14	10	14	5	4	1	0	11	1	10	0	1	WINNER
CHAINA	2	12	3	16	7	2	13	4	5	16	26	0	0	0	0	7	4	9	10	8	LOSER
IRAN	7	7	9	60	28	12	18	7	12	10	8	2	2	3	0	6	2	9	6	3	WINNER
JAPAN	14	9	10	48	40	15	21	15	14	9	9	3	1	2	0	2	3	7	8	0	LOSER
IRAN	2	9	10	41	15	23	14	7	9	3	16	3	2	2	0	5	4	14	2	2	WINNER
UAE	18	16	7	48	32	19	24	20	13	5	10	0	2	0	0	10	2	3	7	0	LOSER
JAPAN	8	8	15	43	16	30	22	12	19	18	6	4	3	4	1	16	6	10	2	2	WINNER
IRAQ	14	13	3	40	5	3	20	11	9	7	19	0	1	1	0	4	1	10	11	3	LOSER
JAPAN	6	7	17	60	25	23	14	19	21	11	15	3	6	5	0	16	2	11	0	0	WINNER
QATAR	1	11	4	26	16	2	6	11	7	16	32	0	0	0	0	5	12	9	14	3	LOSER
JAPAN	7	8	13	38	16	29	17	10	8	16	19	1	1	2	0	4	8	12	5	3	LOSER
UAE	10	13	11	71	19	18	22	16	10	18	15	0	2	2	1	15	6	12	4	3	WINNER
LEBANON	7	19	12	74	12	21	22	13	9	5	9	0	0	3	0	8	2	6	6	2	LOSER
JAPAN	9	7	12	71	11	20	15	10	11	2	10	2	1	3	0	6	4	8	3	3	WINNER
LEBANON	8	18	9	37	8	14	19	17	7	11	10	1	1	2	1	4	4	17	6	7	LOSER
UAE	6	20	11	55	20	25	30	13	20	9	13	1	2	1	2	5	4	4	5	7	WINNER
AFGHANISTAN	9	5	6	42	5	2	6	14	11	3	27	2	0	3	0	14	9	28	4	0	WINNER
MALAYSIA	9	23	13	20	15	4	19	22	15	9	41	1	0	2	0	14	9	20	5	0	LOSER
MALAYSIA	6	27	7	20	16	10	23	19	18	13	17	1	2	2	0	6	6	16	6	3	LOSER
BAHRAIN	13	16	7	20	10	6	12	17	14	17	9	2	3	1	0	14	7	14	5	0	WINNER
MALAYSIA	5	7	2	28	21	4	2	12	9	12	30	0	0	0	0	12	8	20	14	0	LOSER
IRAN	3	17	14	71	30	15	15	9	21	7	15	6	6	2	0	17	2	10	0	1	WINNER
OMAN	7	8	11	35	12	20	19	11	10	15	12	1	1	1	0	4	6	13	1	6	WINNER
LEBANON	21	17	10	62	14	15	30	21	17	16	10	0	1	2	1	8	1	6	3	1	LOSER
OMAN	3	10	18	27	20	17	18	15	28	15	15	0	0	2	1	7	2	13	2	4	WINNER
THAILAND	5	8	7	18	7	4	13	16	15	25	19	1	0	1	0	6	3	23	3	4	LOSER
QATAR	1	11	20	34	15	18	24	12	11	8	14	0	1	1	2	11	2	6	4	8	WINNER
IRAQ	16	19	10	40	13	17	21	26	15	8	7	2	0	0	3	12	1	9	5	3	LOSER
THAILAND	7	12	10	27	23	6	13	17	8	15	16	0	0	1	0	6	4	7	6	4	LOSER
LEBANON	6	12	17	45	15	24	20	11	19	5	11	2	1	3	0	5	5	12	1	1	WINNER
UAE	10	8	11	29	18	14	14	17	18	13	11	2	3	1	0	16	3	9	0	0	WINNER
IRAN	4	3	2	38	5	3	3	8	5	7	28	0	0	0	0	9	8	11	6	2	LOSER
UAE	9	18	23	42	26	32	27	25	20	8	7	5	1	2	0	10	2	4	1	0	WINNER
QATAR	4	8	3	21	5	4	5	12	10	6	24	0	1	0	0	6	7	20	8	3	LOSER
